# Supplementary material for: Pathological Characteristics of the Lung and Brain in Cotton Rats and BALB/c Mice Infected with Respiratory Syncytial Virus
Source: Viruses. 2026 Mar 18;18(3):382. doi: 10.3390/v18030382 (PMC13030870; doi:10.3390/v18030382)
Supplement: Supplementary file 1 [file viruses-18-00382-s001.zip]

Archive with 5 entries (4 files):
- viruses-4169880-supplementary/
- viruses-4169880-supplementary/Table S1 qPCR primer sequences.pdf
- viruses-4169880-supplementary/Table S2 Standard Curve.xlsx
- viruses-4169880-supplementary/Table S3 qPCR primer sequences.pdf
- viruses-4169880-supplementary/Table S4 Histopathological Score.pdf
