# Supplementary material for: Pathological Characteristics of the Lung and Brain in Cotton Rats and BALB/c Mice Infected with Respiratory Syncytial Virus
Source: Viruses. 2026 Mar 18;18(3):382. doi: 10.3390/v18030382 (PMC13030870; doi:10.3390/v18030382)
Supplement: Supplementary file 1 [file viruses-18-00382-s001.zip › viruses-4169880-supplementary/Table S2 Standard Curve.xlsx]

## Sheet: 0
			Standard Curve for RSV Copy Number
	Well	Fluor	Target	Content	Sample	Biological Set Name	Cq	Cq Mean	Cq Std. Dev	Starting Quantity (SQ)	Log Starting Quantity	SQ Mean	SQ Std. Dev	Set Point	Well Note			Cq		copies/μL	lg(copies/μL)
	A01	FAM		Unkn-1			13.8458	14.0243	0.154587					60				14.0243		17820000000000	13.2509
	A02	FAM		Unkn-2			16.9049	17.0679	0.161243					60				17.0679		1782000000000	12.2509
	A03	FAM		Unkn-3			20.3241	20.341	0.113093					60				20.341		1.782e+11	11.2509
	A04	FAM		Unkn-4			23.7001	23.5843	0.171834					60				23.5843		17820000000	10.2509
	A05	FAM		Unkn-5			27.14	26.7644	0.337653					60				26.7644		1.782e+09	9.25091
	A06	FAM		Unkn-6			30.2577	30.1199	0.18126					60				30.1199		178200000	8.25091
	A07	FAM		Unkn-7			34.1935	33.5098	0.915604					60				33.5098		17820000	7.25091
	A08	FAM		Unkn-8			35.7572	34.3993	1.93681					60				34.3993		1782000	6.25091
	B01	FAM		Unkn-1			14.1108	14.0243	0.154587					60
	B02	FAM		Unkn-2			17.0716	17.0679	0.161243					60						14.0243	13.2509
	B03	FAM		Unkn-3			20.2372	20.341	0.113093					60						17.0679	12.2509
	B04	FAM		Unkn-4			23.6659	23.5843	0.171834					60						20.341	11.2509
	B05	FAM		Unkn-5			26.6673	26.7644	0.337653					60						23.5843	10.2509
	B06	FAM		Unkn-6			30.1875	30.1199	0.18126					60						26.7644	9.25091
	B07	FAM		Unkn-7			33.8664	33.5098	0.915604					60						30.1199	8.25091
	B08	FAM		Unkn-8			35.2593	34.3993	1.93681					60						33.5098	7.25091
	C01	FAM		Unkn-1			14.1163	14.0243	0.154587					60						34.3993	6.25091
	C02	FAM		Unkn-2			17.2273	17.0679	0.161243					60
	C03	FAM		Unkn-3			20.4615	20.341	0.113093					60
	C04	FAM		Unkn-4			23.3869	23.5843	0.171834					60
	C05	FAM		Unkn-5			26.4859	26.7644	0.337653					60
	C06	FAM		Unkn-6			29.9146	30.1199	0.18126					60
	C07	FAM		Unkn-7			32.4696	33.5098	0.915604					60
	C08	FAM		Unkn-8			32.1814	34.3993	1.93681					60

## Sheet: Run Information
File Name	RSV标准曲线.pcrd
Created By User	admin
Notes
ID
Run Started	09/19/2025 02:58:55 UTC
Run Ended	09/19/2025 04:16:47 UTC
Sample Vol	20
Lid Temp	105
Protocol File Name	诺维赞RSV.prcl
Plate Setup File Name	9.19.pltd
Base Serial Number	CT038672
Optical Head Serial Number	785BR19910
CFX Manager Version	3.1.1517.0823.
